# Supplementary material for: Gender-Disaggregated Consumer Testing and Descriptive Sensory Analysis of Local and New Yam Varieties
Source: Foods. 2023 Jan 25;12(3):537. doi: 10.3390/foods12030537 (PMC9914015; doi:10.3390/foods12030537)
Supplement: Supplementary file 1 [file foods-12-00537-s001.zip]

Archive with 1 entries (1 files):
- foods-2113247-supplementary.pdf
